# Supplementary material for: Tissue tropism of toxic metals in northern quolls (Dasyurus hallucatus) and northern brown bandicoots (Isoodon macrourus) on Groote Eylandt, Australia
Source: PLoS One. 2025 Jun 25;20(6):epone.0322386. doi: 10.1371/journal.pone.0322386 (PMC12194021; doi:10.1371/journal.pone.0322386)
Supplement: S1 Data — (XLSX) [file pone.0322386.s006.xlsx]

## Sheet: Sheet1
Animal	Species	Exposure	Hair	Cerebellum	Kidney	Liver	Lung	Neocortex	Ob	Testes	Al.Hair	Al.Cerebellum	Al.Kidney	Al.Liver	Al.Lung	Al.Neocortex	Al.Ob	Al.Testes	Cd.Hair	Cd.Cerebellum	Cd.Kidney	Cd.Liver	Cd.Lung	Cd.Neocortex	Cd.Ob	Cd.Testes	Co.Hair	Co.Cerebellum	Co.Kidney	Co.Liver	Co.Lung	Co.Neocortex	Co.Ob	Co.Testes	Cr.Hair	Cr.Cerebellum	Cr.Kidney	Cr.Liver	Cr.Lung	Cr.Neocortex	Cr.Ob	Cr.Testes	Cu.Hair	Cu.Cerebellum	Cu.Kidney	Cu.Liver	Cu.Lung	Cu.Neocortex	Cu.Ob
Q2	Quoll	High	70.7714	2.483	1.92811	4.03294	0.889998	3.33165	6.28135	0.593909	185	63.7	91.2	3	45	43	71	4	4	1.7	0.4	0.2	0.2	0.5	1.2	0.1	2	6.5	0.9	0.4	0.2	3.6	28.9	0.3	27	4.3	5.4	1.5	0.5	3.8	34.6	1	30	7.3	4.2	19.7	0.7	2.4	1.4
Oosik	Quoll	High	31.3146	2.82574	2.49053	5.01229	0.29816	1.14376	8.91135	0.957382	121	34.7	43.1	141.9	31.5	12	37.6	438	2	1.5	0.3	0.3	0.1	0	3.4	0.2	4	5.3	0.4	1.3	0.3	0.4	7.2	0.4	11	11.1	3.1	1.2	0.7	0.8	5.8	0.9	18	3.1	3.7	15	0.9	1.8	2
OQ	Quoll	High	40.4537	6.06019	2.78759	7.20565	0.915874	2.12386	4.15572	0.701525	103	17	22.2	7.4	111.2	23.9	51.7	9.5	1	1.1	0.3	0.1	0.1	0.3	1.7	0.2	0	3.7	2.2	0.2	0.5	3.3	5.4	0.5	19	9.5	4	1.5	0.7	0.6	17.5	1.7	10	3.9	4.3	14.6	1.3	2.5	2.1
TIC	Quoll	High	82.7451	3.14381	3.06732	6.52615	8.58	1.11247	0.244145	0.716258	119	20.9	9.3	8.9		14.6	268.3	8.9	1	0.9	0.2	0.2		0.6	1.1	0.1	1	2.9	0.8	0.5		2.8	11	0.9	12	11.4	2.4	2.1		1.7	20	0.5	8	3	3.9	25.9		2.3	1.8
FRED	Quoll	High	59.1362	1.78347	2.85164	5.34674	1.74131	1.32284	5.23005	1.42209	69	25.6	20.5	7.5	54.1	6.2	48.4	13.1	0	0.4	0.3	0.1	0.4	0.1	1.6	0.4	1	1.4	0.4	0.8	2.9	0.2	11.8	0.2	6	3.2	2.5	2.2	1.5	0.8	21.9	1.8	8	2.6	3.8	17.7	1.3	1.7	1.3
MT	Quoll	High	20.9047	0.72403	2.93321	5.85957	0.593263	0.792376	12.5647	0.384786	28	13.2	5.3	29.1	190.8	9.2	141.8	4.6	2	0.2	0.4	0.6	0.1	0.1	2.6	0.1	3	0.9	2.1	3.5	0	0.4	9.2	0.8	43	1.5	2.9	10.8	0.4	1	17	0.6	8	2.7	3.6	16.5	1.1	2.9	1.9
AK	Quoll	High	62.6214	2.97052	3.11805	7.52642	0.981202	1.77198	1.17488	1.2816	113	78.3	29	13.8	62.8	9.8	28.3	23.5	1	0.7	1.2	0.9	0.1	0.1	0.7	0.2	2	1.3	3.5	4.2	0.8	1	4.1	0.9	27	6.4	8.3	6	2.1	1.5	7.7	0.6	18	2.5	4	43.8	1.1	2.4	1.1
JAG	Quoll	Low	3.47708	0.506401	10.4072	6.92053	0.782577	0.46107	10.2574	0.688383	19	12.3	31.3	17.1	16	7.7	238.2	9.1	4	0.2	2.7	0.6	0.1	0.1	2.1	0.2	1	0.5	5.5	1.2	0.6	0.6	10	1.3	28	2.7	15.5	5.2	1.7	0.3	15.8	2.9	13	2.9	11.5	13.7	1.2	2.1	3.4
CROC	Quoll	Low	27.9319	0.901121	2.59709	6.3972	0.341277	0.983127	7.11048	0.68978	50	13.7	17	96.1	10.9	13.4	36.6	18.3	3	0.2	0.5	0.8	0.1	0.1	2	0.2	3	0.5	1.3	3.1	0.6	0.5	1.1	1	19	2.2	5	7.5	1.5	2.1	1.3	1.6	7	3.6	3.5	18	1.3	2.3	2.3
KARL	Quoll	Low	18.2558	0.815698	4.37079	5.09303	3.96847	0.873919	4.95966	0.543589	55	15	30.9	19.1	133.8	10	412	13.7	1	0.2	2.5	0.5	1.5	0.1	5	0.1	1	1.3	6.9	2	1	0.7	9.5	0.5	33	2.8	4.8	3.7	8.1	1	7.8	1.6	12	2.6	4.3	14.1	2.1	2.3	3.3
DOORBELL	Quoll	Low	23.3828	0.883739	3.59059	5.6351	1.7343	1.13823	8.44256	0.749267	65	8.9	9.1	15.5	79.7	14.6	0.2	5.1	0	0.2	0.2	0.5	2.5	0.1	0.1	0.2	0	0.8	3.2	1.3	7	2.1	9.2	1.2	11	1	4.3	2.8	10.8	1.7	25.2	0.9	8	2.6	3.6	13.3	0.2	1.7	0.1
TONY	Quoll	Low	40.078	0.823531	8.67436	7.39104	2.45405	0.886218	7.53127	0.575592	56	8.1	28.1	10.7	112.8	10.1	16.2	9	0	0.6	2.4	0.7	2.1	0.1	8	0.2	3	0.6	16.8	4.8	6.5	0.1	20.6	0.8	15	5	19	0.2	7	1.5	26.8	2.4	12	2.4	5.2	13.4	1	2.1	2.4
CONSTELLA	Quoll	Low	21.8409	1.20072	3.41239	7.236	1.11272	0.656937	2.44317	1.51881	105	57.1	10.7	10.2	55	8.6	20.8	11.4	1	0.2	0.8	0.1	0.1	0.1	4.8	0.3	2	1.4	1.1	0.7	1.2	0.4	4.9	3.1	11	2.1	4	2	4	1.7	37.3	1.3	12	2.4	3	17.9	1	1.7	0.6
DOUG	Quoll	Low	24.5322	1.69663	3.60486	5.30805	2.21268	0.762648	2.27978	0.70633	30	16.6	18.4	22.2	15	8.8	31.5	18.4	2	0.3	0.7	0.5	1	0.1	2.3	0.5	3	1.2	2	2.8	2.2	0.6	3.3	2.2	18	4	2.1	5.8	9.2	2.2	16.3	0.7	13	2.8	3.7	12.5	0.7	2.3	2.2
RED	Quoll	Low	4.02345	2.36624	2.78585	6.26561	2.50688	0.698598	3.60846	0.867405	37	8.9	8.2	19.2	59.6	4.5	19.4	3.2	3	1	0.6	0.1	1.2	0.1	1.8	0.1	0	2.6	1.9	0.8	7.6	0.8	7.8	0.5	16	2.9	5.8	2	6	1.1	5.3	2.3	20	2.9	5.3	21.8	0.1	1.7	4.1
FCKR	Quoll	Low	10.7659	0.531688	1.72055	4.203	6.67456	1.04104	9.567	0.819359	82	19.6	27.8	6.9	38.7	8.2	109.2	8.4	5	0.5	0.5	0.1	1.5	0.1	4.3	0.1	2	2	1.1	2.1	10.2	0	3.7	0.4	62	3	3.2	2.9	13.2	0.9	12.1	1.9	11	2.2	3.2	10.7	2.2	1.5	0.1
DNN	Quoll	High	112.071	2.50937	4.09046	7.11097	1.57805	0.574051	7.18667	2.78819	260	26.7	33.5	17.8	27.9	16.6	74.2	9.8	3	0.6	0.5	0.6	1	0.1	5.5	0.4	1	1.6	3.6	2	4.1	0.8	14.2	1.2	11	4.6	8.9	10.8	11.1	1.4	13.7	2.5	6	2.6	3.2	6.9	2.1	1.7	30.4
ROCK	Quoll	Low	12.8924	0.687862	2.91269	5.9707	2.76761	0.824567	4.91243	0.719484	47	7.5	13.6	43.5	26.8	7.8	216.5	49.9	1	0.3	0.5	1.1	0.1	0.2	3.5	0.4	2	1.2	1.2	4.5	2.7	0.2	8	2.1	19	2	5	9.5	6.2	1.5	6.2	3.7	7	2.2	5.2	14.8	2.8	1.9	2.7
PSMI	Bandicoot	High	19.0592	0.0194926		0.587124	0.010566	0.0236385	0.0117583	0.0422324	66.0314	0.0515482		0.111545	0.249976	0.0456796	0.0279037	0.186566	0.4996	0.0409326		0.051952	0.0864644	0.0536735	0.0361316	0.0329499	28.183	0.0685113		0.0550874	0.0724729	0.100217	0.0661392	0.0617745	6.653	0.104882		0.0911445	0.114862	0.0957373	0.065958	0.0795527	15.4749	0.00834272		0.298241	0.00345543	0.0801277	0.0292774
PSMb	Bandicoot	High	274.202	0.00768525		0.215554	0.0299056	0.00801547	0.01308	0.0535332	166.328	0.0191772		0.0178977	0.235615	0.0457311	0.00790316	0.211665	0.319349	0.0805389		0.0485565	0.0532883	0.0534807	0.0989019	0.0853787	11.8206	0.162685		0.0444098	0.127335	0.128717	0.089084	0.021528	0.295694	0.101604		0.119153	0.10547	0.105363	0.123513	0.0843441	13.5568	0.0137671		0.0715763	0.00180497	0.0477475	0.00617943
OWb2	Bandicoot	Low	43.7984	0.0074273		0.21889	0.0159158	0.0074273	0.0074273	0.0246052	382.141	0.0295921		0.0239782	0.650199	0.022239	0.0265955	0.203519	0.293695	0.106579		0.105749	0.0327383	0.100566	0.0744418	0.011252	11.2291	0.0856648		0.106191	0.0919147	0.127182	0.0841038	0.054159	1.72218	0.117829		0.0671669	0.115631	0.040915	0.0941208	0.0872805	12.3004	0.0149574		0.105505	0.0126582	0.0192342	0.0150615
OW2M	Bandicoot	Low	39.4453	0.00642557		0.315514	0.0351802	0.00642557	0.00642557	0.0165777	345.917	0.0141221		0.0146241	3.15651	0.019554	0.0390161	0.180641	0.162218	0.107628		0.0274732	0.099344	0.0704783	0.0813612	0.0441306	7.8875	0.0503107		0.07252	0.112406	0.178383	0.0836094	0.102327	1.01026	0.0749217		0.0942242	0.0944488	0.142179	0.105168	0.0892815	9.3742	0.0123045		0.17306	0.0217648	0.0271624	0.00666832
BURM	Bandicoot	Low	66.3355	0.00748995		0.125087	0.00748995	0.00748995	0.00748995	0.0196589	594.8	0.00345616		0.013246	0.291967	0.0293144	0.0578197	0.180852	0.87541	0.119955		0.0621382	0.0688128	0.0543485	0.110674	0.111365	35.7423	0.126178		0.000157887	0.0936978	0.13121	0.0478085	0.0220016	4.95256	0.0728499		0.0936419	0.128958	0.118737	0.0917843	0.0614893	21.8863	0.0150479		0.0600543	0.00573651	0.0460019	0.0167137
OW3M	Bandicoot	Low	27.01	0.0108454		0.165359	0	0	0.0108454	0.0177602	318.33	0.0336421		0.031112	0.199581	0.00830593	0.0218307	0.235439	0.835815	0.119639		0.0796244	0.0314862	0.0624451	0.0810285	0.059192	29.5563	0.113518		0.137409	0.0786772	0.0964689	0.0539125	0.152136	6.56849	0.086698		0.0837005	0.0778856	0.0958883	0.0940736	0.0784546	19.1201	0.0080539		0.0937593	0.00813638	0.0321911	0.00870785
NMMI	Bandicoot	High	357.373	0		0.511414	0	0	0	0.0520532	309.598	0.00594418		0.083202	0.0932026	0.0159137	0.00564664	0.240325	0.455168	0.0689897		0.0521265	0.0767895	0.00715914	0.0331848	0.0342142	3.4606	0.119752		0.0132174	0.108521	0.0230798	0.0963544	0.0777031	2.36332	0.106636		0.0791361	0.088209	0.0895266	0.0907553	0.072397	10.8509	0.018259		0.307406	0.00486731	0.0253997	0.0091981
NMB	Bandicoot	High	453.783	0.00580749		0.344667	0.0814293	0	0.00580749	0.0278778	471.687	0.000572616		0.0449593	1.83972	0.0121683	0.0316875	0.179831	0.479456	0.087706		0.0405381	0.108613	0.0580177	0.018726	0.0580618	13.7991	0.0533794		0.0883087	0.127298	0.0382736	0.0343553	0.116782	6.74737	0.0686482		0.120235	0.0732316	0.0837204	0.0642454	0.0841051	11.7846	0.0219071		0.145055	0.0247379	0.0113674	0.00240993
ADM	Bandicoot	High	152.894	0.00674048		0.341588	0.0491576	0.00674048	0.00674048	0.0142946	223.128	0.0486585		0.0573709	1.45825	0.165752	0.0319595	0.217864	0.369473	0.0577494		0.0359973	0.0412655	0.0749498	0.0679301	0.0532352	2.70923	0.0985708		0.121169	0.0533347	0.0973461	0.120397	0.208659	3.00577	0.0980593		0.0787211	0.10417	0.0880062	0.0934678	0.09401	11.6333	0.0243299		0.211119	0.0137841	0.012277	0.00858542
[truncated: 27 more columns]
